# Supplementary material for: Unveiling Semiconductor Nanostructured Based Holmium-Doped ZnO: Structural, Luminescent and Room Temperature Ferromagnetic Properties
Source: Nanomaterials (Basel). 2021 Oct 4;11(10):2611. doi: 10.3390/nano11102611 (PMC8537373; doi:10.3390/nano11102611)
Supplement: Supplementary file 1 [file nanomaterials-11-02611-s001.zip]

Archive with 1 entries (1 files):
- nanomaterials-1336877 Supplementary Materials - updated.pdf
